# Supplementary material for: Establishing an In Vitro System to Assess How Specific Antibodies Drive the Evolution of Foot-and-Mouth Disease Virus
Source: Viruses. 2022 Aug 19;14(8):1820. doi: 10.3390/v14081820 (PMC9412381; doi:10.3390/v14081820)
Supplement: Supplementary file 1 [file viruses-14-01820-s001.zip]

Archive with 4 entries (4 files):
- Supplementary Table S1.pdf
- Supplementary Table S2.pdf
- Supplementary Table S3.pdf
- Supplementary Table S4.xlsx
