# Supplementary material for: Establishing an In Vitro System to Assess How Specific Antibodies Drive the Evolution of Foot-and-Mouth Disease Virus
Source: Viruses. 2022 Aug 19;14(8):1820. doi: 10.3390/v14081820 (PMC9412381; doi:10.3390/v14081820)
Supplement: Supplementary file 1 [file viruses-14-01820-s001.zip › Supplementary Table S4.xlsx]

## Sheet: SNP_mergedAll
							Control group												Field group										Challenge group
				Starting inoculum			Control serum 4914				Control serum 4926				Control serum 4942				Field serum 3157		Field serum 3159				Field serum 3817				Challenge serum 4914				Challenge serum 4926				Challenge serum 4942
Position	type	Coding region	Amino acid change	Start1	Start2	Start3	Pass1	Pass2	Pass3	Pass4	Pass1	Pass2	Pass3	Pass4	Pass1	Pass2	Pass3	Pass4	Pass1	Pass2	Pass1	Pass2	Pass3	Pass4	Pass1	Pass2	Pass3	Pass4	Pass1	Pass2	Pass3	Pass4	Pass1	Pass2	Pass3	Pass4	Pass1	Pass2	Pass3	Pass4
2		5'UTR		0.0072		0.003	0.0101	0.0063				0.0064	0.0031	0.0047	0.0057		0.0068	0.005		0.0049											0.0066		0.0049					0.0078		0.008
18																					0.0308	0.0169
25				0.01	0.0058	0.0043	0.0108	0.0115	0.013	0.0114	0.0051	0.0037	0.0036	0.0051			0.0079	0.007	0.0047	0.0041	0.0069	0.0141	0.0064	0.0057	0.0091	0.0082	0.0062		0.0064		0.0065	0.0083	0.0048	0.0042	0.0049	0.0045	0.0105	0.0064	0.0067	0.0087
38				0.0051														0.0031
50																				0.0022
52																			0.0026
68													0.0035	0.0056
75																									0.0136
96																																		0.003
102																											0.0118
119																						0.006
125																																0.0224
131																									0.0088
132																	0.0022	0.002
133																	0.0023
142	dS	Leader	S1P								0.0031																			0.0154
165	dS																													0.021
175	dN																				0.0081
182	dN																										0.0222	0.0126
199	dN																				0.0064
201	dS		A20										0.0021
202	dS		L21								0.003	0.0028									0.0089
206	dN								0.0058								0.0024
215	dN		R25Q	0.0086						0.0131		0.0023
227	dN		K29R	0.0508	0.0574	0.0608	0.041				0.0275	0.0172	0.0042	0.0034	0.0247		0.0049	0.005	0.0223	0.006	0.0445	0.2284	0.5598	0.7439	0.0146				0.0352	0.0343			0.0253				0.0142
239	dN					0.0026
243	dS		L33									0.0035	0.0045	0.0061															0.0162
244	dN		H34W								0.0024
247	dN		N35D	0.0226	0.0258	0.0223	0.0144	0.0281			0.0193	0.0117	0.0048				0.006		0.0181	0.0077	0.0593	0.0064				0.0177											0.0292
273	dS		S43																														0.0186	0.0069
275	dN		R44M						0.0102
301	dS		L53											0.0028
307	dN		I55V																											0.0146
335	dN		D64G																							0.0098
417	dS		G91																														0.0063		0.0078	0.0023
441	dS		P99																			0.0226
465	dS		I107																																0.0033	0.0024
472	dS		L110M	0.0056		0.002						0.0026	0.0021				0.0033	0.0025	0.0024																0.0023
474	dS		L110																							0.0113	0.0101
487	dN		I13V					0.0069
490	dN		G119S		0.0056
498	dS		A121																								0.0108
516	dS		V127																																	0.0054
519	dS		C128																																			0.0058
531	dS		G132																							0.0097
543	dS		C136			0.0029													0.0028	0.0028
564	dS		G142									0.0021
582	dS		Q149	0.0079																					0.0091	0.0115
628	dN		I164P																																					0.0255
643	dN		P169L		0.0048	0.0067				0.0085								0.0052	0.0082	0.0054				0.0113									0.0046	0.004	0.0062	0.0064
667	dN		S177A																																0.009	0.0172
673	dN		V179I																								0.0086
699	dN		Q187H																	0.0028
709	dN		N189D																														0.0053	0.0364	0.0592	0.0673
718	dN		W192R	0.0267	0.0196	0.0126	0.0381	0.224	0.3511	0.3114	0.1274	0.2969	0.4974	0.5864	0.0584	0.2846	0.4414	0.533	0.1218	0.5228	0.1206	0.4639	0.805	0.9384	0.035	0.1531	0.522	0.7121	0.0487	0.3863	0.7133	0.9392	0.2536	0.735	0.9196	0.9707	0.1557	0.4717	0.6996	0.9174
720	dN		W192C						0.0133			0.0123	0.0304	0.0368
724	dN		A194P										0.0038	0.0033
725	dN		A194V																																					0.0162
726	dS		A194																	0.0035
727	dN		K195Q	0.0178	0.0108	0.0151	0.0381	0.0455	0.0838	0.1316	0.0142	0.0317	0.0557	0.0577	0.0395		0.0172	0.0173	0.0058	0.0069	0.0218																0.0609	0.0462	0.0433	0.0325
727	dN		K195E					0.0321	0.1533	0.2619		0.0106	0.0673	0.1225	0.0181		0.0482	0.0858	0.0084	0.03
728	dN		K195T							0.0124
729	dN		K195N																0.003
731	dN		V197Q		0.0087	0.0142	0.0353	0.0827	0.1337	0.1726	0.0305	0.0734	0.0493	0.031	0.0442	0.1713	0.1435	0.18	0.0346	0.0374	0.0132	0.074	0.0342	0.0378	0.0173				0.0246	0.0119			0.0284		0.0118	0.0164	0.0165	0.0081
731	dN		V197D														0.0308	0.0467
740	dN		R200Q									0.0181	0.0574	0.0939
741	dS		R200																																					0.0066
744	dS		L201						0.0194	0.0422																										0.008
769	dN	VP4	A7T				0.0061
770	dN		A8V									0.0042	0.007	0.0043
801	dS		T18			0.004		0.0064																													0.013	0.0176
813	dS		I22	0.0093		0.0069					0.0059	0.0057							0.0108	0.0042									0.0219									0.0242
818	dN		N24S	0.0101	0.0052	0.0031	0.0075	0.0085	0.0096	0.0076	0.0041	0.0037	0.0038	0.0046			0.0076	0.0059	0.0027	0.0031		0.0077		0.0055	0.006							0.0075	0.0042	0.003	0.0042	0.004	0.0101	0.0085		0.0065
819	dS		N24																										0.0178
825	dN		Y26W	0.0058	0.0113	0.0155	0.0415	0.0856	0.1381	0.1902	0.0334	0.078	0.055	0.0344	0.0454	0.1746	0.147	0.1829	0.0357	0.0409	0.0176	0.0834	0.0397	0.0415	0.0184				0.027	0.0147			0.0306		0.0092	0.0034	0.019	0.0089
857	dN		Q36R																													0.0126
858	dS		Q36															0.0084								0.014		0.0174
871	dN		A40T																																		0.0078	0.0067
894	dS		E47					0.0061
912	dS		T53		0.0063
925	dN		T58A																													0.0336
953	dN		S69L		0.008	0.0053															0.0208	0.0076							0.0193
960	dN		L71P																			0.015		0.0274											0.0049	0.0028		0.0183	0.1264	0.4207
973	dN		F75L										0.0033
975	dS		F76																	0.0032
983	dN		L79P			0.0042		0.0067											0.003	0.0051	0.0082												0.0049	0.0068	0.0041	0.0033
1032	dS	VP2	L3								0.004
1042	dN		I6V																																	0.0034
1044	dS		I7			0.0033					0.0024				0.0275				0.0048																		0.0142
1071	dS		T16																													0.0222
1113	dS		S37	0.1198	0.1372	0.1382	0.1558	0.1576	0.2368	0.3235	0.0923	0.1361	0.113	0.0959	0.1539	0.1862	0.1565	0.1841	0.0808	0.0613	0.1093	0.3343	0.6252	0.7853	0.0337	0.0093			0.089	0.0653			0.0568	0.0041	0.0075		0.1038	0.0528	0.0458	0.0311
1119	dS		G39																																0.0052
1125	dN		N41Q																												0.0159
1127	dN		H43R																																					0.0374
1138	dN		P46S											0.0066
1166	dN		V55A																					0.0085
1187	dN		P62W																													0.0219
1200	dN		L66F																						0.0276	0.1135	0.357	0.6095
1240	dN		K80E		0.0056	0.0031														0.0028	0.0284	0.2108	0.5408	0.7196
1260	dS		D86			0.0033					0.0049								0.0045	0.0038																				0.0224
1269	dS		S89																0.0026
1275	dN		Y91*						0.0051					0.0021
1284	dS		L94																				0.0296	0.0195
1322	dN		V108A																													0.0251
1372	dN		A124T					0.0093
1373	dN		A125V																																0.0202	0.0067
1376	dN		M126T																						0.0145
1396	dN		F132L		0.0081	0.0036
1397	dN		F132W														0.0054	0.0081
1415	dN		W138C																								0.0111
1426	dS		L141											0.004
1443	dS		P146	0.0053
1458	dS		T51																			0.0064
1481	dN		V160A																																					0.0204
1486	dN		P162H																											0.01
1494	dS		G164											0.0028
1500	dS		N166																												0.0115
1503	dS		R167			0.0025
1521	dS		K173																																	0.0047
1537	dS		L178																0.0042	0.0161
1551	dS		V182																															0.0207	0.0044
1571	dN		T190I																																					0.0067
1587	dS		P195										0.0044	0.0049
1605	dS		A203						0.0102
1619	dN		T206N																																	0.0138
1623	dN		Y207F								0.0056	0.0048	0.0032																				0.015	0.0128	0.0027
1666	dN	VP3	P4S																																		0.0169	0.0989	0.0508	0.0248
1668	dS		P5																																0.0045
1671	dS		V6											0.0038
1679	dN		A9V																															0.0029
1696	dS		L15																																	0.018
1748	dN		K25R																	0.0093
1759	dN		T35A										0.0027
1760	dN		T35I																											0.0365	0.0248
1768	dN		P37S																																					0.0063
1785	dS		N42																								0.0101
1786	dN		L43M																							0.0099
1835	dN		K60T				0.0063												0.0021
1855	dN		T98S																															0.0042
1869	dS		R102								0.0021			0.0022
1882	dN		F76V			0.004					0.0053	0.0031							0.0053	0.0027									0.0106	0.0254
1894	dS		L80			0.0039	0.0136				0.0054	0.0037	0.0027						0.0038	0.0031									0.02								0.0143
1897	dN		A81S		0.0051
1923	dN		W89Y																																		0.0151
1932	dS		G91																						0.0057
1936	dN		A93T																								0.0089
1948	dN		A98T			0.0028	0.0063	0.0053	0.0053		0.0022	0.0033	0.0026	0.0029						0.0024					0.0064								0.0025		0.0028
1962	dS		G102																						0.0092
1973	dN		L106P							0.0086
1982	dN		M116T																																			0.0055
2014	dN		Y120H					0.009
2049	dN		M132I																													0.0116
2060	dN		T135I										0.0032
2083	dN		I142V																						0.0373	0.0099		0.0223
2140	dN		V162M																																					0.006
2173	dN		D173N	0.0162		0.0073	0.0128
2186	dN		T177M						0.0096																									0.0034
2202	dS		G182																																0.0051	0.0037
2217	dN		W187Y															0.0053
2232	dS		G192			0.0032			0.008										0.0033		0.0064					0.0084			0.0309	0.0318	0.014
2273	dN		G205N												0.0149
2281	dN		F209L		0.0061																																	0.0064
2292	dS		R212							0.0066
2310	dS		R218					0.0079		0.0126																														0.0077
2312	dN		S219L	0.0068
2342	dN	VP1	D8G																																		0.0087
2346	dS		P10
2358	dS		T13											0.0038
2359	dN		V14I																							0.0148
2365	dN		N15D											0.0027
2373	dS		G17																0.0039
2376	dS		G18															0.0025													0.0387
2379	dS		E19																																	0.0028
2381	dN		T21R						0.0052
2386	dN		V23I																																		0.0292	0.0163
2397	dS		R26																			0.0298	0.0503	0.1158
2406	dS		T29																																	0.0057
2410	dN		V31I	0.0134		0.0037	0.0063				0.0043								0.0047	0.0037						0.0093
2418	dS		P33																												0.012
2419	dN		I34V																												0.0342
2440	dN		I41L																																0.0043
2454	dS		S55																	0.0048
2463	dS		H58	0.0083							0.0039									0.0032
2467	dN		I50V																																0.0028
2475	dS		L53																						0.0104	0.0115							0.0038
2485	dN		H56N																							0.0084	0.0163
2490	dN		Q58H																														0.0068	0.0211	0.0433	0.0128
2497	dN		L60M									0.0024																									0.0081
2511	dS		L65																																	0.0025
2517	dS		T67																																0.0031	0.0031
2550	dS		I78																									0.0071
2577	dS		T87																	0.0037
2602	dN		A95T																																			0.0076
2618	dN		T100N																															0.0052
2622	dS		G102																									0.007
2634	dS		A106																							0.0179
2650	dN		F111L				0.0072
2679	dS		A120																																			0.0099
2709	dS		N130											0.0024
2714	dN		T132M																																					0.009
2715	dS		T132			0.0028
2729	dN		A137E																																			0.0141		0.0146
2730	dS		A137																					0.0104
2732	dN		A138V										0.0025	0.0023
2743	dN		A141T																																0.0046
2766	dS		L148																									0.0123
2770	dN		A151S																												0.0172
2771	dN		A151V																							0.0105
2776	dN		V153I		0.0074	0.0053
2777	dN		V153A																																	0.0027
2782	dN		A155T																									0.0168									0.1049	0.3444	0.5237	0.7638
2829	dS		T171			0.0046					0.0034	0.003							0.01	0.0032							0.0173	0.0357									0.0072	0.0156
2839	dN		L174M																															0.0046	0.0097
2846	dN		V197A																						0.0054
2855	dN		K179R						0.0076
2866	dN		L183P																												0.0175
2885	dN		M189T	0.0141	0.0113	0.016	0.0327			0.009	0.0073	0.0072	0.0028		0.0444		0.008			0.0021	0.0234																0.0578	0.0367	0.0243
2887	dS		L190																														0.0262	0.0066
2905	dN		S195P																										0.0135
2909	dN		Q197R																								0.0122
2915	dN		R199I				0.0058
2939	dN		P207Q																																0.0024	0.0159
2960	dN	2A	P7S	0.0074
2974	dS		L11			0.0026	0.0053				0.0035	0.004	0.0039																				0.0033		0.0038
2976	dS		L12	0.0151	0.033	0.0386	0.0732	0.0874	0.1393	0.1528	0.0367	0.0727	0.0503	0.0249	0.083		0.0491	0.0417	0.0352	0.0395	0.0306	0.0625	0.0168	0.0293	0.0193				0.0199	0.0142			0.031		0.0084		0.0742	0.0356	0.0206
